# Supplementary material for: Temperature-driven response reversibility and short-term quasi-acclimation of Daphnia magna
Source: PLoS One. 2018 Dec 21;13(12):e0209705. doi: 10.1371/journal.pone.0209705 (PMC6303020; doi:10.1371/journal.pone.0209705)
Supplement: S1 Dataset — (XLSX) [file pone.0209705.s002.xlsx]

## Sheet: Fig1
T	F(ml ind-1 h-1)	SD(Error bar)	T	F(ml ind-1 h-1)	SD(Error bar)		T-warm	F-V1-1.6 warm	SD(Error bar)	F-V2-5warm	SD(Error bar)	F-V3-10warm	SD(Error bar)	F-V4-20warm	SD(Error bar)	T-cool	F-V1-1.6 cool	SD(Error bar)	F-V2-5cool	SD(Error bar)	F-V3-10cool	SD(Error bar)	F-V4-20cool	SD(Error bar)	T-warm-dash	F-V1-1.6 warm-dash	F-V2-5warm-dash	F-V3-10warm-dash	F-V4-20warm-dash	SD-F-V2-5warm-dash	SD-F-V3-10warm-dash	SD-V4-20warm-dash	T-cool-dash	F-V1-1.6 cool-dash	F-V2-5cool-dash	F-V3-10cool-dash	F-V4-20cool-dash	SD-F-V2-5cool-dash	SD-F-V3-10cool-dash	SD-F-V4-20cool-dash	Tacl	Facl		T	Twarm	F-V1-warm2	SD(Error bars)	F-V2-Warm2	F-V3-warm2
20	2.9651	0.03	15	1.4292	0.04		20	2.9651	0.03	2.9651	0.044	2.9651	0.037	2.9651	0.05	20	2.9651	0.027	2.9651	0.041	2.9651	0.056	2.9651	0.063	25	1.1495	0.835	0.7	0.5723	0.05	0.039	0.048	15	1.4292	1.2162	1.03	0.9428	0.022	0.04	0.027	15	2.345	0.065	20	20	2.9651	0.07	2.9651	2.9651
21	2.6633	0.04	17	2.01	0.023		25	1.1495	0.034	0.835	0.055	0.7	0.057	0.5723	0.066	15	1.4292	0.03	1.2162	0.038	1.03	0.04	0.9428	0.06	20		2.463	2.05	1.6679	0.035	0.039	0.036	20		2.6116	2.35	2.1036	0.03	0.034	0.037	20	2.9651	0.057	21	25	2.6633	0.065	0.835	0.723
23	1.7127	0.023	19	2.5965	0.025																																				25	1.888	0.04	23	29	1.7127	0.055	0.1008	0.0548
25	1.1495	0.05	20	2.9651	0.05																																							25		1.1495	0.04
																																												27		0.6744	0.046
																																												29		0.2791	0.036
[truncated: 50 more columns]

## Sheet: Fig2
days F2a	v2(25)F2a	v3(25)F2a	v4(25)F2a	v2(15)F2a	v3(15)F2a	v4(15)F2a	v2(11)F2a	v3(11)F2a	v4(11)F2a	v3(29)F2a	v4(29)F2a	v2(29)F2a	SD-v2(25)F2a	SD-v3(25)F2a	SD-v4(25)F2a	SD-v2(15)F2a	SD-v3(15)F2a	SD-v4(15)F2a	SD-v2(11)F2a	SD-v3(11)F2a	SD-v4(11)F2a	SD-v3(29)F2a	SD-v4(29)F2a	SD-v2(29)F2a		days F2b	v2(25) F2b	v3(25) F2b	v4 (25) F2b	v2(15) F2b	v3(15) F2b	v4 (15) F2b	v2(11) F2b	v3(11) F2b	v4 (11) F2b	SD-v2(25) F2b	SD-v3(25) F2b	SD-v4 (25) F2b	SD-v2(15) F2b	SD-v3(15) F2b	SD-v4 (15) F2b	SD-v2(11) F2b	SD-v3(11) F2b	SD-v4 (11) F2b
0	0.8367	0.678	0.597	1.2162	1.04	0.9428	0.55	0.4891	0.45	0.0548	0.055	0.1008	0.05	0.06	0.04	0.012	0.012	0.025	0.019	0.018	0.02	0.0015	0.05	0.0023		0	1.888	1.888	1.888	2.345	2.345	2.345	1.317	1.317	1.317	0.03	0.05	0.047	0.022	0.043	0.052	0.024	0.018	0.043
1	0.898	0.81	0.724	1.4115	1.27	1.1432	0.583	0.52	0.48	0.117	0.084	0.156	0.05	0.04	0.046	0.034	0.03	0.04	0.018	0.017	0.01	0.02	0.02	0.007		1	2.6286	2.6286	2.6286	2.8121	2.8121	2.8121	1.9052	1.9052	1.9052	0.025	0.032	0.038	0.025	0.044	0.039	0.05	0.04	0.03
2	1.1773	1.05	0.9606	1.803	1.7	1.614	0.67	0.6005	0.56	0.1517	0.109	0.201	0.04	0.05	0.05	0.034	0.04	0.025	0.07	0.016	0.012	0.009	0.01	0.008		2	2.9386	2.9386	2.9386	2.9637	2.9637	2.9637	2.5392	2.7392	2.7392	0.021	0.033	0.043	0.044	0.057	0.04	0.062	0.03	0.044
3	1.5612	1.44	1.3154	2.205	2.16	2.11	0.85	0.753	0.68	0.181	0.129	0.228	0.05	0.06	0.067	0.023	0.025	0.015	0.02	0.01	0.006	0.008	0.02	0.009		3	2.964	2.964	2.964	2.964	2.964	2.964	2.8392	2.94	2.94	0.035	0.023	0.023	0.028	0.033	0.022	0.03	0.029	0.052
4	1.81	1.76	1.71	2.339	2.339	2.34	1.11	1.01	0.93	0.1999	0.138	0.238	0.06	0.056	0.073	0.067	0.034	0.02	0.03	0.02	0.03	0.0067	0.008	0.01		4	2.964	2.964	2.964	2.964	2.964	2.964	2.964	2.964	2.964	0.045	0.05	0.055	0.024	0.04	0.018	0.02	0.06	0.045
5	1.8868	1.8868	1.8868	2.345	2.345	2.345	1.28	1.23	1.19	0	0	0	0.04	0.08	0.08	0.01	0.02	0.035	0.01	0.03	0.01	0.0089	0.0088	0.009		5	2.964	2.964	2.964	2.964	2.964	2.964	2.964	2.964	2.964	0.02	0.06	0.023	0.05	0.035	0.03	0.029	0.033	0.056
6	1.8876	1.888	1.8977	2.347	2.347	2.345	1.317	1.317	1.313		0	0	0.06	0.09	0.08	0.02	0.023	0.031	0.05	0.021	0.015	0.009	0.0091	0.0078
7	1.888	1.888	1.888	2.345	2.345	2.345	1.317	1.317	1.317		0	0	0.055	0.08	0.046	0.014	0.031	0.029	0.01	0.023	0.009	0.0056	0.0074	0.03

## Sheet: Fig A
	V1	T=25C	SD(Error bars)	T=15C	SD(Error bars)	V2	T=29C	SD(Error bars)	T=11C	SD(Error bars)
V1	1.6	93	1	100	1	1.8	86	1	98	2
V2	5	91	2	95	2	4.5	80	2	93	1
V3	10	87	1	91	2	9	68	2	85	2
V4	20	78	1	82	1	18	50	2	67	2

## Sheet: Fig B
day	20-25(6h)	SD(error bar)	day	20-15(6h)	SD(error bar)	day	20-29(24h)	SD(error bar)	day	20-11(24h)	SD(error bar)
1	87	1	1	91	1	1	85	1	1	68	1
2	86	1	2	90	2	2	81	1	2	57	2
3	85	2	3	89	1	3	76	1	3	45	1
4	82	1	4	88	2	4	74	2	4	30	2
5	79	1	5	87	2	5	72	1	5	0	2
6	78	2	6	86	1	6	70	2	6
